# Supplementary material for: Susceptibility to Clotrimazole of Candida spp. Isolated from the Genitourinary System—A Single Center Study
Source: Pathogens. 2021 Sep 4;10(9):1142. doi: 10.3390/pathogens10091142 (PMC8467132; doi:10.3390/pathogens10091142)
Supplement: Supplementary file 1 [file pathogens-10-01142-s001.zip]

Archive with 1 entries (1 files):
- pathogens-1327847-supplementary.xlsx
