# Supplementary material for: Susceptibility to Clotrimazole of Candida spp. Isolated from the Genitourinary System—A Single Center Study
Source: Pathogens. 2021 Sep 4;10(9):1142. doi: 10.3390/pathogens10091142 (PMC8467132; doi:10.3390/pathogens10091142)
Supplement: Supplementary file 1 [file pathogens-10-01142-s001.zip › pathogens-1327847-supplementary.xlsx]

## Sheet: Arkusz1
	Table S1. Liste of tested strains, their orygin and susceptibility results
Strain Number	Species	year of isolation	clinical sample	Hospital Unit	Clotrimazole MIC mg/L	Clotrimazole MFC mg/L	Clotrimazole MFC: MIC ratio	Fluconazole MIC mg/L
2408	Candida tropicalis	2000	vaginal smears	Ambulatory	1			4 (I)
678	Candida guilliermondii	2001	swabs from under the foreskin	Pediatric Haematology	1	8	8	4 WT
2933	Candida guilliermondii	2014	swabs from under the foreskin	Pediatric Haematology	1			4 WT
2445	Candida glabrata	2012	swabs from the cervix	ICU	2			2 (I)
239	Candida glabrata	2000	vaginal smears	Pediatric Haematology	2	8	4	4 (I)
1041	Candida glabrata	2003	swabs from under the foreskin	Pediatric Haematology	2
630	Candida guilliermondii	2001	vaginal smears	Pediatric Haematology	2	8	4	4 WT
1050	Candida albicans	2003	vaginal smears	Pediatric Haematology	4			64 (R)
136	Candida glabrata	2000	vaginal smears	Pediatric Haematology	4			32 (I)
984	Candida glabrata	2002	vaginal smears	Pediatric Haematology	4	4	1	4 (I)
2586	Candida glabrata	2013	vaginal smears	Pediatric Haematology	4			64 (R)
2922	Candida glabrata	2014	swabs from under the foreskin	Pediatric Haematology	4			>64 (R)
1342	Candida albicans	2004	vaginal smears	Pediatric Haematology	8			>64 (R)
196	Candida glabrata	2000	vaginal smears	Pediatric Haematology	8			64 (R)
772	Candida glabrata	2001	vaginal smears	Pediatric Haematology	8			64 (R)
545	Candida tropicalis	2000	wound	ICU	0.008	4	500
1278	Candida melibiosica	2004	vaginal smears	Pediatric Haematology	0.008	2	250
112	Candida albicans	1999	vaginal smears	Ambulatory	< 0.008
177	Candida albicans	2000	swabs from under the foreskin	Ambulatory	< 0.008
259	Candida albicans	2000	vaginal smears	Ambulatory	< 0.008
263	Candida albicans	2000	vaginal smears	Ambulatory	< 0.008
271	Candida albicans	2000	vaginal smears	Ambulatory	< 0.008
434	Candida albicans	2000	vaginal smears	Ambulatory	< 0.008
438	Candida albicans	2000	vaginal smears	Ambulatory	< 0.008
450	Candida albicans	2000	vaginal smears	Ambulatory	< 0.008
452	Candida albicans	2000	vaginal smears	Ambulatory	< 0.008
499	Candida albicans	2000	vaginal smears	Ambulatory	< 0.008
503	Candida albicans	2000	vaginal smears	Ambulatory	< 0.008
2323	Candida albicans	2004	vaginal smears	Ambulatory	< 0.008
2892	Candida albicans	2014	vaginal smears	Ambulatory	< 0.008
3144	Candida albicans	2017	vaginal smears	Ambulatory	< 0.008
2805	Candida albicans	2018	swabs from the skin	Ambulatory	< 0.008
3219	Candida albicans	2018	swabs from the skin	Ambulatory	< 0.008
3236	Candida albicans	2018	swabs from the cervix	Ambulatory	< 0.008
3237	Candida albicans	2018	swabs from the cervix	Ambulatory	< 0.008
3238	Candida albicans	2018	swabs from the cervix	Ambulatory	< 0.008
3239	Candida albicans	2018	swabs from the cervix	Ambulatory	< 0.008
3240	Candida albicans	2018	swabs from the cervix	Ambulatory	< 0.008
3241	Candida albicans	2018	swabs from the cervix	Ambulatory	< 0.008
3242	Candida albicans	2018	swabs from the cervix	Ambulatory	< 0.008
3244	Candida albicans	2018	swabs from the cervix	Ambulatory	< 0.008
3245	Candida albicans	2018	swabs from the cervix	Ambulatory	< 0.008
3246	Candida albicans	2018	swabs from the cervix	Ambulatory	< 0.008
3247	Candida albicans	2018	swabs from the cervix	Ambulatory	< 0.008
3249	Candida albicans	2018	swabs from the cervix	Ambulatory	< 0.008
257	Candida albicans	2000	vaginal smears	Gynecology	< 0.008
2824	Candida albicans	2014	swabs from the cervix	Gynecology	< 0.008
2871	Candida albicans	2014	swabs from the cervix	Gynecology	< 0.008
3149	Candida albicans	2017	swabs from the cervix	Gynecology	< 0.008
1211	Candida albicans	2004	vaginal smears	ICU	< 0.008
1238	Candida albicans	2004	swabs from under the foreskin	ICU	< 0.008
1219	Candida dubliniensis	2004	vaginal smears	ICU	< 0.008
1226	Candida albicans	2004	swabs from the skin	Ped. Surgery	< 0.008
144	Candida albicans	2000	swabs from under the foreskin	Pediatric Haematology	< 0.008
416	Candida albicans	2000	vaginal smears	Pediatric Haematology	< 0.008
459	Candida albicans	2000	vaginal smears	Pediatric Haematology	< 0.008
494	Candida albicans	2000	swabs from under the foreskin	Pediatric Haematology	< 0.008
525	Candida albicans	2000	swabs from under the foreskin	Pediatric Haematology	< 0.008
591	Candida albicans	2001	swabs from under the foreskin	Pediatric Haematology	< 0.008
698	Candida albicans	2001	vaginal smears	Pediatric Haematology	< 0.008
732	Candida albicans	2001	vaginal smears	Pediatric Haematology	< 0.008
733	Candida albicans	2001	vaginal smears	Pediatric Haematology	< 0.008
738	Candida albicans	2001	swabs from under the foreskin	Pediatric Haematology	< 0.008
943	Candida albicans	2002	vaginal smears	Pediatric Haematology	< 0.008
969	Candida albicans	2002	swabs from under the foreskin	Pediatric Haematology	< 0.008
986	Candida albicans	2002	vaginal smears	Pediatric Haematology	< 0.008
1011	Candida albicans	2002	vaginal smears	Pediatric Haematology	< 0.008
1038	Candida albicans	2003	swabs from under the foreskin	Pediatric Haematology	< 0.008
1078	Candida albicans	2003	vaginal smears	Pediatric Haematology	< 0.008
1097	Candida albicans	2003	swabs from under the foreskin	Pediatric Haematology	< 0.008	>8	>500
1127	Candida albicans	2003	swabs from under the foreskin	Pediatric Haematology	< 0.008
1174	Candida albicans	2003	swabs from under the foreskin	Pediatric Haematology	< 0.008
1253	Candida albicans	2004	vaginal smears	Pediatric Haematology	< 0.008
1316	Candida albicans	2004	swabs from under the foreskin	Pediatric Haematology	< 0.008
1368	Candida albicans	2004	vaginal smears	Pediatric Haematology	< 0.008
1169	Candida albicans	2003	swabs from the wound	Surgery	< 0.008
3159	Candida glabrata	2017	vaginal smears	Ambulatory	0.008
3160	Candida lusitaniae	2017	vaginal smears	Ambulatory	0.008	4	500
2592	Candida glabrata	2013	swabs from under the foreskin	Pediatric Haematology	0.008	4	500
2582	Candida parapsilosis	2013	swabs from under the foreskin	Pediatric Haematology	0.008	2	250
101	Candida parapsilosis	1999	swabs from under the foreskin	Ambulatory	0.03
1124	Candida glabrata	2003	vaginal smears	Pediatric Haematology	0.03
1384	Candida glabrata	2004	vaginal smears	Pediatric Haematology	0.03
3250	Candida glabrata	2018	swabs from the cervix	Ambulatory	0.06	8	133
408	Candida glabrata	2000	vaginal smears	Pediatric Haematology	0.06
983	Candida glabrata	2002	vaginal smears	Pediatric Haematology	0.06	8	133
1279	Candida glabrata	2004	swabs from under the foreskin	Pediatric Haematology	0.06
3008	Candida glabrata	2014	swabs from the skin	Ambulatory	0.125
2612	Candida glabrata	2013	swabs from under the foreskin	ICU	0.125
488	Candida albicans	2000	swabs from under the foreskin	Pediatric Haematology	0.125			4 (I)
388	Candida glabrata	2000	vaginal smears	Pediatric Haematology	0.125
402	Candida glabrata	2000	vaginal smears	Pediatric Haematology	0.125
981	Candida glabrata	2002	vaginal smears	Pediatric Haematology	0.125
1285	Candida glabrata	2004	vaginal smears	Pediatric Haematology	0.125
1292	Candida glabrata	2004	vaginal smears	Pediatric Haematology	0.125	>8	>64
2648	Candida glabrata	2013	vaginal smears	Pediatric Haematology	0.125
526	Candida inconspicua	2000	swabs from under the foreskin	Pediatric Haematology	0.125
888	Candida krusei	2001	vaginal smears	Pediatric Haematology	0.125
2444	Candida krusei	2012	vaginal smears	Pediatric Haematology	0.125	8	64
2436	Candida krusei	2013	vaginal smears	Pediatric Haematology	0.125	8	64
2891	Candida glabrata	2014	vaginal smears	Ambulatory	0.25
3161	Candida krusei	2017	vaginal smears	Ambulatory	0.25
2775	Candida glabrata	2013	swabs from the skin	ICU	0.25
241	Candida glabrata	2000	vaginal smears	Pediatric Haematology	0.25	8	32
554	Candida glabrata	2000	vaginal smears	Pediatric Haematology	0.25
759	Candida glabrata	2001	swabs from under the foreskin	Pediatric Haematology	0.25
978	Candida glabrata	2002	vaginal smears	Pediatric Haematology	0.25
1322	Candida glabrata	2004	vaginal smears	Pediatric Haematology	0.25	>8	>32
1369	Candida glabrata	2004	vaginal smears	Pediatric Haematology	0.25
1389	Candida glabrata	2005	swabs from under the foreskin	Pediatric Haematology	0.25
2518	Candida glabrata	2013	vaginal smears	Pediatric Haematology	0.25
392	Candida krusei	2000	vaginal smears	Pediatric Haematology	0.25	8	32
671	Candida krusei	2001	swabs from under the foreskin	Pediatric Haematology	0.25
743	Candida krusei	2001	swabs from under the foreskin	Pediatric Haematology	0.25	4	16
1286	Candida krusei	2004	vaginal smears	Pediatric Haematology	0.25
2461	Candida krusei	2013	vaginal smears	Pediatric Haematology	0.25
1640	Candida glabrata	2008	swabs from the wound	Surgery	0.25
3243	Candida inconspicua	2018	swabs from the cervix	Ambulatory	0.50	1	2
2912	Candida glabrata	2014	swabs from the cervix	Gynecology	0.50
902	Candida pararugosa	2001	vaginal smears	Pediatric Haematology	0.50	1	2
949	Candida glabrata	2002	vaginal smears	Pediatric Haematology	0.50
151	Candida inconspicua	2000	vaginal smears	Pediatric Haematology	0.50	2	4
633	Candida krusei	2001	swabs from under the foreskin	Pediatric Haematology	0.50
641	Candida krusei	2001	swabs from under the foreskin	Pediatric Haematology	0.50
665+12:127	Candida krusei	2001	swabs from under the foreskin	Pediatric Haematology	0.50

## Sheet: Arkusz2
				Candida albicans	0.008
				Candida albicans	< 0.008
				Candida albicans	< 0.008
				Candida albicans	< 0.008
				Candida albicans	< 0.008
				Candida albicans	< 0.008
				Candida albicans	< 0.008
				Candida albicans	< 0.008
				Candida albicans	< 0.008
				Candida dubliniensis	< 0.008
				Candida albicans	< 0.008
				Candida albicans	0.125
				Candida albicans	< 0.008
				Candida albicans	< 0.008
				Candida albicans	< 0.008
				Candida albicans	< 0.008
				Candida albicans	< 0.008
				Candida albicans	< 0.008
				Candida albicans	< 0.008
				Candida albicans	< 0.008
				Candida albicans	< 0.008
				Candida albicans	< 0.008
				Candida albicans	< 0.008
				Candida albicans	< 0.008
				Candida albicans	< 0.008
				Candida albicans	< 0.008
				Candida albicans	< 0.008
				Candida albicans	< 0.008
				Candida albicans	< 0.008
				Candida albicans	< 0.008
				Candida albicans	4
				Candida albicans	< 0.008
				Candida albicans	< 0.008
				Candida albicans	< 0.008
				Candida albicans	8
				Candida albicans	< 0.008
				Candida albicans	< 0.008
				Candida albicans	< 0.008
				Candida albicans	< 0.008
				Candida albicans	< 0.008
				Candida albicans	< 0.008
				Candida albicans	< 0.008
				Candida albicans	< 0.008
				Candida albicans	< 0.008
				Candida albicans	< 0.008
				Candida albicans	< 0.008
				Candida albicans	< 0.008
				Candida albicans	< 0.008
				Candida albicans	< 0.008
				Candida albicans	< 0.008
				Candida albicans	< 0.008
				Candida albicans	< 0.008
				Candida albicans	< 0.008
				Candida albicans	< 0.008
				Candida albicans	< 0.008
				Candida albicans	< 0.008
				Candida albicans	< 0.008
				Candida albicans	< 0.008
				Candida albicans	< 0.008
				Candida albicans	< 0.008
				Candida albicans	< 0.008
				Candida albicans	< 0.008
				Candida albicans	< 0.008
				Candida glabrata	0.25
				Candida glabrata	< 0.015
				Candida glabrata	0.50
				Candida glabrata	2
				Candida glabrata	0.125
				Candida glabrata	0.25
				Candida glabrata	4
				Candida glabrata	8
				Candida glabrata	2
				Candida glabrata	0.25
				Candida glabrata	0.125
				Candida glabrata	0.125
				Candida glabrata	0.06
				Candida glabrata	0.25
				Candida glabrata	0.25
				Candida glabrata	8
				Candida glabrata	0.50
				Candida glabrata	0.25
				Candida glabrata	0.125
				Candida glabrata	0.06
				Candida glabrata	4
				Candida glabrata	2
				Candida glabrata	0.03
				Candida glabrata	0.06
				Candida glabrata	0.125
				Candida glabrata	0.125
				Candida glabrata	0.25
				Candida glabrata	0.25
				Candida glabrata	0.03
				Candida glabrata	0.25
				Candida glabrata	< 0.015
				Candida glabrata	0.25
				Candida glabrata	4
				Candida glabrata	0.125
				Candida glabrata	4
				Candida glabrata	0.25
				Candida glabrata	0.125
				Candida glabrata	0.06
				C. guilliermondii	1
				C. guilliermondii	1
				C. guilliermondii	2
				C. inconspicua	0.13
				C. inconspicua	0.50
				C. inconspicua	0.50
				C. krusei	0.50
				C. krusei	0.50
				C. krusei	0.50
				C. krusei	0.25
				C. krusei	0.25
				C. krusei	0.25
				C. krusei	0.125
				C. krusei	0.25
				C. krusei	0.125
				C. krusei	0.125
				C. krusei	0.25
				C. krusei	0.25
				C. lusitaniae	< 0.015
				C. melibiosica	< 0.015
				C. parapsilosis	0.03
				C. parapsilosis	< 0.015
				C. pararugosa	0.5
				C. tropicalis	< 0.015
				C. tropicalis	1
